# Supplementary material for: The effect of soil parameters and earthworm abundance on the fine‐scale nocturnal habitat use of the Eurasian woodcock (Scolopax rusticola)
Source: Ecol Evol. 2024 Aug 6;14(8):e70136. doi: 10.1002/ece3.70136 (PMC11301443; doi:10.1002/ece3.70136)
Supplement: Supplementary file 1 — Appendix S1. [file ECE3-14-e70136-s001.zip]

Archive with 5 entries (5 files):
- SuppInfo_DATA_README.csv
- SuppInfo_DATA_SG_et_al-Soil_Field_sampling_with_bird_detections-R1.csv
- SuppInfo_Step_selection_modeling.txt
- SuppInfo_Vegetation_survey.csv
- SuppInfo_Vegetation_survey_README.csv
