# Supplementary material for: The effect of soil parameters and earthworm abundance on the fine‐scale nocturnal habitat use of the Eurasian woodcock (Scolopax rusticola)
Source: Ecol Evol. 2024 Aug 6;14(8):e70136. doi: 10.1002/ece3.70136 (PMC11301443; doi:10.1002/ece3.70136)
Supplement: Supplementary file 1 — Appendix S1. [file ECE3-14-e70136-s001.zip › SuppInfo_DATA_README.csv]

FIELD	DESCRIPTION
ID	The identification code of sampling plots
LAT	The Y coordinate of the sampling plot
LON	The X coordinate of the sampling plot
SAMP_DATE_AUT	Date of soil field sampling in autumn
SAMP_DATE_SPR	Date of soil field sampling in spring
ALTITUDE	The altitude of the sampling plot
FIELD	The identification code of the sampling plots
SAMPLED	Grouping variable describing if the data were derived from field sampling ("YES") or from spatial interpolation ("NO")
DET_N_AUT	The number of Woodcock detections at the sampling sites in autumn
DET_GRP_AUT	Grouping variable describing if there was at least one Woodcock detection ("YES") or there were none ("NO") in the plot in autumn
DET_N_SPR	The number of Woodcock detections at the sampling sites in spring
DET_GRP_SPR	Grouping variable describing if there was at least one Woodcock detection ("YES") or there were none ("NO") in the plot in spring
PNTS_BIRD1	The number of GPS location points of BIRD1 in the sampling plots
PNTS_BIRD2	The number of GPS location points of BIRD2 in the sampling plots
PNTS_ALL	The total number of GPS location points of both birds in the sampling plots
PNTS_GRP	Grouping variable describing if there was at least one GPS location point ("YES") or there were none ("NO")
SOIL_PH_AUT	Soil pH values of the plots in autumn
SOIL_TEXT_AUT	Index describing soil texture of the plots in autumn
EWORMS_AUT	Earthworm abundance of the plots in autumn
SOM_AUT	Soil organic matter content of the plots in autumn
SMC_AUT	Soil moisture content of the soil in the plots in autumn
EC_AUT	Electrical conductivity of the soil in the plots in autumn
EWORMS_SPR	Earthworm abundance of the plots in spring
SMC_SPR	Soil moisture content of the soil in the plots in spring
EWORMS_BM_AUT	Eathworm biomass in the plots in autumn
EWORMS_BM_SPR	Eathworm biomass in the plots in spring
