# Supplementary material for: The effect of soil parameters and earthworm abundance on the fine‐scale nocturnal habitat use of the Eurasian woodcock (Scolopax rusticola)
Source: Ecol Evol. 2024 Aug 6;14(8):e70136. doi: 10.1002/ece3.70136 (PMC11301443; doi:10.1002/ece3.70136)
Supplement: Supplementary file 1 — Appendix S1. [file ECE3-14-e70136-s001.zip › SuppInfo_DATA_SG_et_al-Soil_Field_sampling_with_bird_detections-R1.csv]

ID	LAT	LON	SAMP_DATE_AUT	SAMP_DATE_SPR	ALTITUDE	FIELD	SAMPLED	DET_N_AUT	DET_GRP_AUT	DET_N_SPR	DET_GRP_SPR	PNTS_BIRD1	PNTS_BIRD2	PNTS_ALL	PNTS_GRP	SOIL_PH_AUT	SOIL_TEXT_AUT	EWORMS_AUT	SOM_AUT	SMC_AUT	EC_AUT	EWORMS_SPR	SMC_SPR	EWORMS_BM_AUT	EWORMS_BM_SPR
H1	47.62202	19.40298	2022.10.23	2023.03.24	214.44	B	NO	0	NO	0	NO	0	0	0	NO	6.47	29.5	36.6	1.66	6.77	0.01	61.7	8.69	22	12.73
H10	47.62138	19.40297	2022.10.23	2023.03.24	216.78	B	NO	0	NO	0	NO	0	0	0	NO	6.44	30.19	35.49	1.62	6.76	0.01	52.16	8.87	20.37	10.96
H11	47.62107	19.4025	2022.10.23	2023.03.24	219.64	B	NO	0	NO	0	NO	0	0	0	NO	6.37	34.32	25.27	1.63	7.85	0.01	70.24	11.58	5.35	18.48
H12	47.62075	19.40203	2022.10.23	2023.03.24	221.13	B	YES	1	YES	0	NO	0	0	0	NO	6.4	35	0	1.69	8.66	0	0	14.27	0	0
H13	47.62043	19.40156	2022.10.23	2023.03.24	223.79	B	NO	0	NO	0	NO	0	0	0	NO	6.37	35.71	41.24	1.42	9.08	0.01	32.4	11.96	7.23	8.9
H14	47.62012	19.40108	2022.10.23	2023.03.24	227.29	B	YES	1	YES	1	YES	0	0	0	NO	6.2	37	75	1.72	10.41	0.02	25	12.21	13.02	11.5
H15	47.6198	19.40061	2022.10.23	2023.03.24	226.92	B	NO	0	NO	0	NO	0	0	0	NO	6.31	36.56	63.38	1.7	8.98	0.01	41.12	12.65	10.03	11.79
H16	47.61948	19.40014	2022.10.23	2023.03.24	225.26	B	NO	0	NO	0	NO	0	0	0	NO	6.46	35.22	85.91	2.24	9.18	0.01	51.4	12.83	20.41	7.61
H17	47.62138	19.40392	2022.10.23	2023.03.24	208.67	B	NO	0	NO	0	NO	0	0	0	NO	6.64	30.05	33.19	1.97	5.51	0	29.4	7.24	21.1	6.42
H18	47.62106	19.40344	2022.10.23	2023.03.24	211.16	B	NO	0	NO	0	NO	0	0	0	NO	6.32	30.62	18.18	1.68	5.59	0.01	70.25	10.64	6.3	16.91
H19	47.62075	19.40297	2022.10.23	2023.03.24	213.51	B	YES	0	NO	0	NO	0	0	0	NO	6.37	32.27	25	1.76	7.26	0.01	150	9.13	3.78	39.78
H2	47.6217	19.40251	2022.10.23	2023.03.24	218.34	B	YES	0	NO	0	NO	0	0	0	NO	6.03	27.94	0	1.04	6.55	0.02	25	9.84	0	1.78
H20	47.62043	19.4025	2022.10.23	2023.03.24	214.45	B	NO	0	NO	2	YES	0	0	0	NO	6.52	32.72	27.02	1.63	8.1	0	56.28	10.68	5.78	14.81
H21	47.62011	19.40203	2022.10.23	2023.03.24	216.69	B	YES	1	YES	0	NO	0	0	0	NO	6.4	33.95	25	0.79	8.34	0	50	8.76	2.99	10
H22	47.6198	19.40155	2022.10.23	2023.03.24	221.39	B	NO	0	NO	0	NO	0	0	0	NO	6.42	36.51	38.89	1.49	8.72	0.01	49.63	11.42	5.22	10.72
H23	47.61948	19.40108	2022.10.23	2023.03.24	220.44	B	YES	1	YES	0	NO	0	0	0	NO	6.2	36.23	50	1.53	7.21	0.01	50	13.44	2.62	15.26
H24	47.61916	19.40061	2022.10.23	2023.03.24	217.27	B	NO	0	NO	0	NO	0	0	0	NO	6.55	35.24	73.03	2.05	8.29	0.01	61.44	12.02	10.7	21.21
H25	47.62106	19.40438	2022.10.23	2023.03.24	205.79	B	YES	0	NO	0	NO	0	0	0	NO	6.6	30.44	0	2.03	4.61	0	0	5.42	0	0
H26	47.62074	19.40391	2022.10.23	2023.03.24	206.53	B	YES	1	YES	0	NO	0	0	0	NO	6.05	30.77	0	1.42	3.34	0.01	25	14.46	0	2.77
H27	47.62043	19.40344	2022.10.23	2023.03.24	207.24	B	NO	0	NO	0	NO	0	0	0	NO	6.4	30.25	24.27	1.83	5.72	0.01	48.51	9.48	5.68	12.53
H28	47.62011	19.40297	2022.10.23	2023.03.24	207.32	B	YES	0	NO	0	NO	0	0	0	NO	7	30	50	2.36	8.33	0	25	10.32	14.7	9.78
H29	47.61979	19.40249	2022.10.23	2023.03.24	209.33	B	NO	0	NO	0	NO	0	0	0	NO	6.69	30.52	26.87	1.65	8.45	0	49.39	10.18	6.01	8.91
H3	47.62138	19.40203	2022.10.23	2023.03.24	221.29	B	NO	0	NO	0	NO	0	0	0	NO	6.27	31.43	55.45	1.35	7.83	0.02	66.43	12.14	11.3	17.28
H30	47.61948	19.40202	2022.10.23	2023.03.24	214.36	B	YES	1	YES	0	NO	0	0	0	NO	6.8	33.08	0	1.8	8.89	0	75	11.27	0	5.79
H31	47.61916	19.40155	2022.10.23	2023.03.24	215.18	B	NO	0	NO	0	NO	0	0	0	NO	6.67	34.2	44.5	2.01	8.34	0	56.66	11.06	5.92	13.37
H32	47.61884	19.40108	2022.10.23	2023.03.24	210.24	B	YES	0	NO	0	NO	0	0	0	NO	6.9	34.25	100	2.59	9.15	0	75	10.75	18.09	30.73
H33	47.62074	19.40485	2022.10.23	2023.03.24	201.9	B	NO	0	NO	0	NO	0	0	0	NO	6.41	30.81	2.71	1.9	4.3	0.01	6.72	6.09	0.82	1.15
H34	47.62042	19.40438	2022.10.23	2023.03.24	204.75	B	NO	0	NO	0	NO	0	0	0	NO	6.16	30.76	8.96	1.75	3.66	0.01	10.65	6.48	1.88	1.63
H35	47.62011	19.40391	2022.10.23	2023.03.24	202.89	B	YES	0	NO	0	NO	0	0	0	NO	6.14	30.38	25	1.82	3.35	0.02	0	4.15	4.85	0
H36	47.61979	19.40343	2022.10.23	2023.03.24	202.16	B	NO	0	NO	0	NO	0	0	0	NO	6.54	30.27	34.1	2.02	6.4	0.01	20.45	7.79	8.13	5.86
H37	47.61947	19.40296	2022.10.23	2023.03.24	203.94	B	NO	0	NO	0	NO	0	0	0	NO	6.49	30.88	26.27	1.88	9.02	0.01	48.43	10.69	3.2	8.56
H38	47.61916	19.40249	2022.10.23	2023.03.24	212.5	B	NO	1	YES	0	NO	0	0	0	NO	6.73	31.22	18.48	1.95	8.53	0	51.31	10.22	1.88	5.53
H39	47.61884	19.40202	2022.10.23	2023.03.24	212.66	B	YES	0	NO	0	NO	0	0	0	NO	6.8	32.07	25	2.19	8.02	0	25	8.83	1.42	2.05
H4	47.62107	19.40156	2022.10.23	2023.03.24	224.95	B	YES	0	NO	0	NO	0	0	0	NO	6.33	34.53	125	1.22	8.84	0.04	75	14.8	23.29	25.33
H40	47.61852	19.40154	2022.10.23	2023.03.24	205.98	B	NO	0	NO	0	NO	0	0	0	NO	6.89	32.87	65.52	1.98	8.14	0.01	82.96	10.06	14.31	14.68
H41	47.62042	19.40532	2022.10.23	2023.03.24	199.82	B	NO	0	NO	0	NO	0	0	0	NO	6.15	31.01	2.11	1.92	3.65	0.01	2.8	1.23	0.54	0.57
H42	47.6201	19.40485	2022.10.23	2023.03.24	200.22	B	YES	0	NO	0	NO	0	0	0	NO	6.11	30.93	0	1.94	3.46	0.02	0	0	0	0
H43	47.61979	19.40437	2022.10.23	2023.03.24	198.05	B	NO	0	NO	0	NO	0	0	0	NO	6.16	30.84	14	1.87	3.79	0.02	4.08	2.95	2.72	0.88
H44	47.61947	19.4039	2022.10.23	2023.03.24	193.8	B	NO	0	NO	0	NO	0	0	0	NO	6.3	30.97	25.12	1.85	8.22	0.01	39.27	9.55	2.12	7.33
H45	47.61915	19.40343	2022.10.23	2023.03.24	197.68	B	YES	0	NO	0	NO	0	0	0	NO	6.29	31	25	1.84	9.93	0.01	50	11.25	0.54	9.02
H46	47.61884	19.40296	2022.10.23	2023.03.24	208.63	B	NO	0	NO	0	NO	0	0	0	NO	6.45	31.02	27.65	1.87	9.29	0.01	50.68	10.71	2.25	8.1
H47	47.61852	19.40249	2022.10.23	2023.03.24	208.42	B	NO	0	NO	0	NO	0	0	0	NO	6.88	31.35	49.6	1.7	7.71	0.02	85.94	9.72	12.45	7.57
H48	47.6182	19.40201	2022.10.23	2023.03.24	199.93	B	YES	0	NO	0	NO	0	0	0	NO	7.04	32.02	75	1.11	7.13	0.04	150	10.34	24.32	11.79
H5	47.62075	19.40109	2022.10.23	2023.03.24	227.89	B	NO	0	NO	1	YES	0	0	0	NO	6.5	34.21	77.59	1.38	9.43	0.01	52.01	13.16	15.84	14.23
H6	47.62043	19.40062	2022.10.23	2023.03.24	231.07	B	YES	2	YES	1	YES	0	0	0	NO	6.6	34.01	25	1.21	9.71	0	25	11.64	3.46	2.03
H7	47.62012	19.40014	2022.10.23	2023.03.24	233.02	B	NO	0	NO	1	YES	0	0	0	NO	6.52	34.63	68.67	1.99	9.34	0.01	47.92	13.14	15.24	8.42
H8	47.6198	19.39967	2022.10.23	2023.03.24	232.73	B	YES	0	NO	0	NO	0	0	0	NO	6.49	34.71	100	2.48	9.57	0.01	50	12.94	27.1	3.04
H9	47.6217	19.40345	2022.10.23	2023.03.24	213.21	B	YES	0	NO	0	NO	0	0	0	NO	6.9	30	75	2.13	6.81	0	50	6.9	49.78	11.11
T1	47.62234	19.40251	2022.10.23	2023.03.24	219.81	A	NO	0	NO	0	NO	0	0	0	NO	6.51	27.31	26.51	2.06	7.23	0.01	190.36	10.02	7.22	45.16
T10	47.623	19.39499	2022.10.23	2023.03.24	247.2	A	NO	0	NO	0	NO	0	0	0	NO	7.12	29.56	121.93	2.28	11.2	0.01	98.04	18.47	45.22	22.19
T11	47.62268	19.39452	2022.10.23	2023.03.24	248.28	A	YES	1	YES	0	NO	0	2	2	YES	7.12	28.87	125	2.29	11.36	0.01	100	18.85	46.73	22.21
T12	47.62236	19.39404	2022.10.23	2023.03.24	248.69	A	NO	0	NO	0	NO	1	0	1	YES	7.13	28.74	121.92	2.28	11.19	0.01	97.91	18.58	45.27	22.04
T13	47.62299	19.39593	2022.10.23	2023.03.24	246.41	A	NO	0	NO	0	NO	0	0	0	NO	6.86	30.57	100.35	2.26	9.62	0.01	90.48	11.97	34.04	25.95
T14	47.62268	19.39546	2022.10.23	2023.03.24	245.64	A	NO	0	NO	0	NO	0	2	2	YES	7.27	28.69	97.72	2.19	9.89	0.01	79.03	16.1	34.37	20.92
T15	47.62236	19.39498	2022.10.23	2023.03.24	247.92	A	NO	0	NO	0	NO	1	4	5	YES	7.42	27.84	98.41	2.15	9.93	0.01	75.6	17.03	35.42	19.8
T16	47.62204	19.39451	2022.10.23	2023.03.24	248.09	A	NO	0	NO	0	NO	0	0	0	NO	7.33	27.86	96.45	2.17	9.87	0.01	77.1	16.81	33.9	19.89
T17	47.62173	19.39404	2022.10.23	2023.03.24	247.6	A	NO	0	NO	0	NO	0	0	0	NO	7.12	28.34	86.39	2.19	9.46	0.01	77.03	15.61	28.3	19.62
T18	47.62299	19.39687	2022.10.23	2023.03.24	239.61	A	NO	0	NO	0	NO	0	0	0	NO	6.5	32.7	113.54	2.29	9.48	0.02	103.07	6.97	37.86	33.97
T19	47.62267	19.3964	2022.10.23	2023.03.24	243.71	A	NO	0	NO	0	NO	0	1	1	YES	6.52	30.99	100.37	2.37	9.06	0.03	98.44	5.4	37.3	29.25
T2	47.62202	19.40204	2022.10.23	2023.03.24	222.34	A	YES	0	NO	0	NO	0	0	0	NO	6.6	27	25	2.32	7.36	0	250	10.1	5.11	59.9
T20	47.62236	19.39593	2022.10.23	2023.03.24	245.63	A	NO	0	NO	0	NO	0	4	4	YES	7.27	27.79	80.53	2.18	9.07	0.01	68.31	14.01	26.43	20.39
T21	47.62204	19.39545	2022.10.23	2023.03.24	247.26	A	YES	1	YES	1	YES	2	6	8	YES	7.79	27.12	75	1.98	8.74	0.01	50	15.63	26.44	17.08
T22	47.62172	19.39498	2022.10.23	2023.03.24	247.46	A	NO	0	NO	0	NO	4	1	5	YES	7.42	27.27	73.95	2.14	8.92	0.01	60.81	15.53	23.13	17.85
T23	47.62141	19.39451	2022.10.23	2023.03.24	246.65	A	NO	0	NO	0	NO	0	0	0	NO	6.99	27.88	64.54	2.18	8.37	0.01	66.95	13.77	17.84	17.08
T24	47.62299	19.39781	2022.10.23	2023.03.24	234.26	A	NO	0	NO	0	NO	0	0	0	NO	6.5	33.11	157.42	2.05	10.87	0.01	112.82	11.43	40.55	49.08
T25	47.62267	19.39734	2022.10.23	2023.03.24	241.18	A	NO	0	NO	0	NO	0	0	0	NO	6.51	33.05	146.54	2.2	10.2	0.01	112.16	8.52	43.14	44.6
T26	47.62235	19.39687	2022.10.23	2023.03.24	243.09	A	YES	0	NO	0	NO	2	0	2	YES	6.45	32.56	100	2.4	8.91	0.03	100	3.55	39.22	29.14
T27	47.62204	19.39639	2022.10.23	2023.03.24	245.47	A	NO	1	YES	0	NO	0	3	3	YES	6.53	27.64	86.41	2.49	9.46	0.01	95.09	10.95	25.79	25.39
T28	47.62172	19.39592	2022.10.23	2023.03.24	246.35	A	YES	1	YES	0	NO	1	4	5	YES	6.3	27	75	2.76	10.2	0	100	17.46	12.14	22.18
T29	47.6214	19.39545	2022.10.23	2023.03.24	246.64	A	NO	0	NO	0	NO	0	11	11	YES	6.76	27.13	53.1	2.35	7.82	0	63.12	13.1	9.5	13.56
T3	47.6217	19.40157	2022.10.23	2023.03.24	225.11	A	NO	0	NO	0	NO	0	0	0	NO	6.41	28.81	60.86	1.9	7.7	0.01	151.08	11.31	14.88	37.5
T30	47.62109	19.39498	2022.10.23	2023.03.24	245.85	A	NO	0	NO	0	NO	0	1	1	YES	6.78	27.89	37.13	2.09	6.74	0	52.64	10.51	6.81	11.37
T31	47.62298	19.39875	2022.10.23	2023.03.24	232.68	A	NO	0	NO	0	NO	0	0	0	NO	6.31	33.36	120.51	1.84	11.11	0.01	90.51	12.65	25.93	40.1
T32	47.62267	19.39828	2022.10.23	2023.03.24	237.35	A	NO	0	NO	0	NO	0	0	0	NO	6.39	33.12	147.58	1.89	11.36	0	101.61	12.56	34.15	48.21
T33	47.62235	19.39781	2022.10.23	2023.03.24	239.76	A	YES	0	NO	0	NO	0	0	0	NO	6.6	33	200	2.02	11.41	0	125	12.5	50.33	61.17
T34	47.62203	19.39733	2022.10.23	2023.03.24	241.79	A	NO	0	NO	0	NO	0	0	0	NO	6.35	34.35	108.61	2.27	10.3	0.01	117.01	10.74	31.68	40
T35	47.62172	19.39686	2022.10.23	2023.03.24	243.67	A	NO	0	NO	1	YES	0	0	0	NO	6.35	31.87	72.65	2.37	9.63	0.01	109.01	12.05	19.85	29.75
T36	47.6214	19.39639	2022.10.23	2023.03.24	244.23	A	NO	0	NO	0	NO	0	1	1	YES	6.64	27.65	52.02	2.36	7.84	0	68.23	12.68	8.62	14.79
T37	47.62109	19.39592	2022.10.23	2023.03.24	245.2	A	YES	0	NO	0	NO	0	5	5	YES	7	27.82	25	2.1	5.43	0	25	8.28	1.74	2.43
T38	47.62077	19.39544	2022.10.23	2023.03.24	243.2	A	NO	0	NO	0	NO	0	0	0	NO	6.46	28.77	15.83	1.81	6.02	0.01	62.92	9.01	1.82	14.51
T39	47.62298	19.39969	2022.10.23	2023.03.24	225.46	A	NO	0	NO	0	NO	0	0	0	NO	6.56	33.37	127.02	1.91	9.63	0	103.22	12.93	30.36	40.1
T4	47.62139	19.40109	2022.10.23	2023.03.24	228.37	A	NO	0	NO	0	NO	2	0	2	YES	6.18	33.59	137	1.56	8.66	0.02	58.85	13.64	34.22	17.77
T40	47.62267	19.39922	2022.10.23	2023.03.24	232.82	A	NO	0	NO	0	NO	0	0	0	NO	6.26	33.68	109.83	1.77	11.21	0.01	82.07	12.85	21.68	37.64
T41	47.62235	19.39875	2022.10.23	2023.03.24	235.94	A	YES	1	YES	0	NO	0	0	0	NO	6.19	33.67	100	1.71	11.56	0.01	75	12.82	18.24	37.37
T42	47.62203	19.39828	2022.10.23	2023.03.24	238.57	A	NO	0	NO	0	NO	0	0	0	NO	6.27	34.48	113.7	2.06	11.05	0.01	111.33	13.46	26.57	42.33
T43	47.62172	19.3978	2022.10.23	2023.03.24	240.43	A	YES	0	NO	1	YES	0	0	0	NO	6.01	36	25	2.43	10.6	0.01	125	15.53	7.21	29.64
T44	47.6214	19.39733	2022.10.23	2023.03.24	241.79	A	NO	0	NO	0	NO	0	0	0	NO	6.02	33.34	37.43	2.23	10.32	0.01	172.86	13.43	8.63	48.89
T45	47.62108	19.39686	2022.10.23	2023.03.24	240.64	A	NO	0	NO	0	NO	3	0	3	YES	6.3	31.51	41.71	1.99	7.66	0.01	94.31	9.89	8.93	26.09
T46	47.62077	19.39639	2022.10.23	2023.03.24	242.49	A	NO	0	NO	0	NO	1	0	1	YES	6.32	30.64	27.22	1.73	5.82	0.01	46.29	7.94	5.94	10.93
T47	47.62045	19.39591	2022.10.23	2023.03.24	240.13	A	YES	0	NO	0	NO	0	0	0	NO	5.99	30.55	0	1.51	6.29	0.01	100	9.36	0	26.15
T48	47.62298	19.40063	2022.10.23	2023.03.24		A	NO	0	NO	0	NO	0	0	0	NO	6.92	32.15	123.39	1.99	8.24	0	119.81	13.09	33.19	47.79
T49	47.62266	19.40016	2022.10.23	2023.03.24	228.08	A	NO	0	NO	0	NO	0	0	0	NO	6.97	33.34	128.31	2	8.27	0	120.07	13.29	34.54	49.94
T5	47.62107	19.40062	2022.10.23	2023.03.24	232.13	A	NO	0	NO	0	NO	1	0	1	YES	6.74	32.07	139.8	1.62	10.16	0.01	88.96	13.64	37.62	22.88
T50	47.62235	19.39969	2022.10.23	2023.03.24	232.34	A	NO	0	NO	0	NO	0	0	0	NO	6.55	33.9	151.73	1.93	9.59	0	105.35	13.19	35.29	36.97
T51	47.62203	19.39922	2022.10.23	2023.03.24	235.3	A	NO	1	YES	0	NO	0	0	0	NO	6.4	34.05	164.32	1.93	10.3	0	104.12	13.21	35.02	32.68
T52	47.62171	19.39874	2022.10.23	2023.03.24	237.25	A	NO	1	YES	0	NO	2	0	2	YES	6.33	35.02	182.96	2.06	10.05	0	131.82	13.72	41.12	29.92
T53	47.6214	19.39827	2022.10.23	2023.03.24	238.78	A	NO	0	NO	1	YES	0	1	1	YES	6.21	34.63	114.69	2.18	10.51	0.01	185.82	14.17	22.88	46.59
T54	47.62108	19.3978	2022.10.23	2023.03.24	239.14	A	YES	0	NO	0	NO	0	1	1	YES	5.88	31	25	2.08	10.65	0.01	250	12.09	4.24	76.81
T55	47.62076	19.39733	2022.10.23	2023.03.24	237.3	A	NO	0	NO	0	NO	0	0	0	NO	6.17	31.41	37.36	1.95	7.66	0.01	110.12	9.77	8.26	32.48
T56	47.62045	19.39685	2022.10.23	2023.03.24	239.06	A	YES	3	YES	0	NO	1	0	1	YES	6.03	31.94	50	1.54	5.11	0.02	0	5.26	14.6	0
T57	47.62013	19.39638	2022.10.23	2023.03.24	236.71	A	NO	0	NO	0	NO	0	0	0	NO	6.04	31.93	26.5	1.56	5.8	0.01	51.45	7.51	7.45	13.44
T58	47.62266	19.4011	2022.10.23	2023.03.24	219.89	A	NO	0	NO	0	NO	1	0	1	YES	6.99	30.6	120.09	2.01	8.04	0	125.72	13.1	32.89	50.77
T59	47.62234	19.40063	2022.10.23	2023.03.24	224.22	A	YES	1	YES	0	NO	0	0	0	NO	7.1	33.26	125	2.02	8.02	0	125	13.37	34.46	53.99
T6	47.62075	19.40015	2022.10.23	2023.03.24	234.23	A	YES	3	YES	0	NO	2	2	4	YES	7.2	31	175	1.64	11.44	0	125	14.2	51.39	32.18
T60	47.62203	19.40016	2022.10.23	2023.03.24	228.12	A	NO	0	NO	0	NO	3	0	3	YES	6.49	33.95	171.31	1.96	8.78	0	93.53	13.29	43.82	30.4
T61	47.62171	19.39968	2022.10.23	2023.03.24	231.27	A	YES	2	YES	0	NO	3	1	4	YES	6.6	34	225	2.05	9.58	0	125	13.49	48.56	29.38
T62	47.62139	19.39921	2022.10.23	2023.03.24	233.02	A	YES	5	YES	0	NO	2	1	3	YES	6.3	35.22	225	2.04	9.5	0	125	13.45	53.88	21.01
T63	47.62108	19.39874	2022.10.23	2023.03.24	234.53	A	YES	1	YES	0	NO	0	2	2	YES	6.6	37	275	2.14	10.81	0	225	15.65	49.93	44.1
T64	47.62076	19.39827	2022.10.23	2023.03.24	234.97	A	NO	0	NO	1	YES	0	1	1	YES	6.34	34.12	106.3	2.13	9.44	0.01	174.27	12.88	19.51	44.81
T65	47.62044	19.39779	2022.10.23	2023.03.24	231.86	A	YES	0	NO	0	NO	0	3	3	YES	6.5	32.47	25	2.2	7.2	0	75	11.13	3.77	20.68
T66	47.62013	19.39732	2022.10.23	2023.03.24	232.83	A	NO	0	NO	0	NO	0	0	0	NO	6.27	32.7	38.84	1.88	6.36	0.01	45.46	8.51	9.29	12.46
T67	47.61981	19.39685	2022.10.23	2023.03.24	231.08	A	NO	0	NO	0	NO	0	0	0	NO	6.15	32.74	42.23	1.7	6.04	0.01	38.92	7.52	11.09	10.3
T68	47.62266	19.40204	2022.10.23	2023.03.24	0	A	NO	0	NO	0	NO	0	0	0	NO	6.56	27.73	44.77	2.08	7.47	0	185.83	10.59	11.73	46.78
T69	47.62234	19.40157	2022.10.23	2023.03.24	220.42	A	NO	0	NO	0	NO	0	0	0	NO	6.62	27.59	51.94	2.16	7.55	0	199.85	10.89	13.14	52.02
T7	47.62044	19.39968	2022.10.23	2023.03.24	235.46	A	YES	1	YES	1	YES	1	1	2	YES	6.4	35	50	2.43	8.25	0	50	14.98	6.64	11.53
T70	47.62202	19.4011	2022.10.23	2023.03.24	224.12	A	NO	1	YES	0	NO	1	0	1	YES	6.46	32.77	132.74	1.92	8.17	0	94.56	12.83	37.38	33.07
T71	47.62171	19.40062	2022.10.23	2023.03.24	228.49	A	YES	1	YES	0	NO	3	0	3	YES	5.83	34	175	1.81	8.39	0.01	25	13.07	51.87	6.85
T72	47.62139	19.40015	2022.10.23	2023.03.24	231.24	A	NO	0	NO	1	YES	2	1	3	YES	6.36	33.71	189.15	1.91	9.3	0	85.77	13.38	47.44	20.47
T73	47.62107	19.39968	2022.10.23	2023.03.24	233.13	A	NO	2	YES	2	YES	0	4	4	YES	6.67	32.85	184.2	1.92	10.15	0	121	13.93	45.35	26.29
T74	47.62076	19.39921	2022.10.23	2023.03.24	234.3	A	NO	1	YES	2	YES	0	7	7	YES	6.53	35.23	161.27	2.18	9.58	0	131.11	14.73	31.69	27.34
T75	47.62044	19.39874	2022.10.23	2023.03.24	234.35	A	NO	0	NO	0	NO	0	6	6	YES	6.47	35.12	113.77	2.18	9.04	0	116.66	13.53	21.97	26.48
T8	47.62012	19.3992	2022.10.23	2023.03.24	234.88	A	NO	0	NO	0	NO	0	0	0	NO	6.46	34.82	80.56	2.37	8.98	0.01	56.96	13.8	18.19	9.49
T9	47.62331	19.39546	2022.10.23	2023.03.24	247.09	A	NO	0	NO	0	NO	0	0	0	NO	7.01	30.72	110.1	2.25	10.4	0.01	93.32	15.78	38.51	23.83
