# Supplementary material for: The effect of soil parameters and earthworm abundance on the fine‐scale nocturnal habitat use of the Eurasian woodcock (Scolopax rusticola)
Source: Ecol Evol. 2024 Aug 6;14(8):e70136. doi: 10.1002/ece3.70136 (PMC11301443; doi:10.1002/ece3.70136)
Supplement: Supplementary file 1 — Appendix S1. [file ECE3-14-e70136-s001.zip › SuppInfo_Step_selection_modeling.txt]

===========================================================================================================================
1. Backward step selection of binary logistic regression model vith the field association as response variable.
All environmental variables were scaled.
---------------------------------------------------------------------------------------------------------------------------
Start:  AIC=82.06
FIELD_BIN ~ scale(SOIL_PH_AUT) + scale(SOIL_TEXT_AUT) + scale(EWORMS_AUT) + scale(SOM_AUT) + scale(SMC_AUT) + scale(EC_AUT)

                       Df Deviance     AIC
- scale(SMC_AUT)        1   69.086  81.086
<none>                      68.057  82.057
- scale(EC_AUT)         1   71.249  83.249
- scale(SOM_AUT)        1   75.161  87.161
- scale(SOIL_PH_AUT)    1   90.470 102.470
- scale(SOIL_TEXT_AUT)  1  101.691 113.691
- scale(EWORMS_AUT)     1  110.061 122.061
---------------------------------------------------------------------------------------------------------------------------
Step:  AIC=81.09
FIELD_BIN ~ scale(SOIL_PH_AUT) + scale(SOIL_TEXT_AUT) + scale(EWORMS_AUT) + scale(SOM_AUT) + scale(EC_AUT)

                       Df Deviance     AIC
<none>                      69.086  81.086
- scale(EC_AUT)         1   72.236  82.236
- scale(SOM_AUT)        1   76.917  86.917
- scale(SOIL_PH_AUT)    1   91.160 101.160
- scale(SOIL_TEXT_AUT)  1  102.017 112.017
- scale(EWORMS_AUT)     1  134.818 144.818

===========================================================================================================================
2. Backward step selection of binary logistic regression model. The response variable was defined as at least one instance of
visual observation of a woodcock (positive) or non-observation (negative).
All environmental variables were scaled.
---------------------------------------------------------------------------------------------------------------------------
Start:  AIC=118.47
DET_AUT_BIN ~ scale(SOIL_PH_AUT) + scale(SOIL_TEXT_AUT) + scale(EWORMS_AUT) + scale(SOM_AUT) + scale(SMC_AUT) + scale(EC_AUT)

                       Df Deviance    AIC
- scale(SOIL_PH_AUT)    1   104.60 116.60
- scale(SOIL_TEXT_AUT)  1   104.73 116.73
- scale(SMC_AUT)        1   104.80 116.80
<none>                      104.47 118.47
- scale(EWORMS_AUT)     1   106.80 118.80
- scale(SOM_AUT)        1   108.55 120.55
- scale(EC_AUT)         1   113.09 125.09
---------------------------------------------------------------------------------------------------------------------------
Step:  AIC=116.6
DET_AUT_BIN ~ scale(SOIL_TEXT_AUT) + scale(EWORMS_AUT) + scale(SOM_AUT) + scale(SMC_AUT) + scale(EC_AUT)

                       Df Deviance    AIC
- scale(SMC_AUT)        1   104.86 114.86
- scale(SOIL_TEXT_AUT)  1   105.23 115.23
<none>                      104.60 116.60
- scale(EWORMS_AUT)     1   106.86 116.86
- scale(SOM_AUT)        1   108.80 118.80
- scale(EC_AUT)         1   113.18 123.18
---------------------------------------------------------------------------------------------------------------------------
Step:  AIC=114.86
DET_AUT_BIN ~ scale(SOIL_TEXT_AUT) + scale(EWORMS_AUT) + scale(SOM_AUT) + scale(EC_AUT)

                       Df Deviance    AIC
- scale(SOIL_TEXT_AUT)  1   105.67 113.67
<none>                      104.86 114.86
- scale(SOM_AUT)        1   108.88 116.88
- scale(EWORMS_AUT)     1   109.11 117.11
- scale(EC_AUT)         1   113.35 121.35
---------------------------------------------------------------------------------------------------------------------------
Step:  AIC=113.67
DET_AUT_BIN ~ scale(EWORMS_AUT) + scale(SOM_AUT) + scale(EC_AUT)

                    Df Deviance    AIC
<none>                   105.67 113.67
- scale(SOM_AUT)     1   111.65 117.65
- scale(EWORMS_AUT)  1   113.20 119.20
- scale(EC_AUT)      1   114.46 120.46
===========================================================================================================================
