# Supplementary material for: The effect of soil parameters and earthworm abundance on the fine‐scale nocturnal habitat use of the Eurasian woodcock (Scolopax rusticola)
Source: Ecol Evol. 2024 Aug 6;14(8):e70136. doi: 10.1002/ece3.70136 (PMC11301443; doi:10.1002/ece3.70136)
Supplement: Supplementary file 1 — Appendix S1. [file ECE3-14-e70136-s001.zip › SuppInfo_Vegetation_survey.csv]

FIELD	SAMPLE	CAT_CODE	CAT_NAME	SPECIES	COVER
B	1	NP	Natural pioneers	Acinos arvensis (Lam.) Dandy	1
B	2	NP	Natural pioneers	Acinos arvensis (Lam.) Dandy	0
B	3	NP	Natural pioneers	Acinos arvensis (Lam.) Dandy	0
B	4	NP	Natural pioneers	Acinos arvensis (Lam.) Dandy	0
B	5	NP	Natural pioneers	Acinos arvensis (Lam.) Dandy	0
A	1	NP	Natural pioneers	Acinos arvensis (Lam.) Dandy	0
A	2	NP	Natural pioneers	Acinos arvensis (Lam.) Dandy	0
A	3	NP	Natural pioneers	Acinos arvensis (Lam.) Dandy	0
A	4	NP	Natural pioneers	Acinos arvensis (Lam.) Dandy	0
A	5	NP	Natural pioneers	Acinos arvensis (Lam.) Dandy	0
B	1	W	Weeds	Adonis flammea Jacq.	0
B	2	W	Weeds	Adonis flammea Jacq.	1
B	3	W	Weeds	Adonis flammea Jacq.	1
B	4	W	Weeds	Adonis flammea Jacq.	0
B	5	W	Weeds	Adonis flammea Jacq.	1
A	1	W	Weeds	Adonis flammea Jacq.	0
A	2	W	Weeds	Adonis flammea Jacq.	0
A	3	W	Weeds	Adonis flammea Jacq.	0
A	4	W	Weeds	Adonis flammea Jacq.	0
A	5	W	Weeds	Adonis flammea Jacq.	0
B	1	RC	Ruderal competitors	Agropyron repens (L.) P. B.	45
B	2	RC	Ruderal competitors	Agropyron repens (L.) P. B.	45
B	3	RC	Ruderal competitors	Agropyron repens (L.) P. B.	30
B	4	RC	Ruderal competitors	Agropyron repens (L.) P. B.	20
B	5	RC	Ruderal competitors	Agropyron repens (L.) P. B.	35
A	1	RC	Ruderal competitors	Agropyron repens (L.) P. B.	20
A	2	RC	Ruderal competitors	Agropyron repens (L.) P. B.	20
A	3	RC	Ruderal competitors	Agropyron repens (L.) P. B.	10
A	4	RC	Ruderal competitors	Agropyron repens (L.) P. B.	5
A	5	RC	Ruderal competitors	Agropyron repens (L.) P. B.	10
B	1	W	Weeds	Ajuga chamaepitys (L.) Schreb.	1
B	2	W	Weeds	Ajuga chamaepitys (L.) Schreb.	1
B	3	W	Weeds	Ajuga chamaepitys (L.) Schreb.	1
B	4	W	Weeds	Ajuga chamaepitys (L.) Schreb.	0
B	5	W	Weeds	Ajuga chamaepitys (L.) Schreb.	0
A	1	W	Weeds	Ajuga chamaepitys (L.) Schreb.	0
A	2	W	Weeds	Ajuga chamaepitys (L.) Schreb.	0
A	3	W	Weeds	Ajuga chamaepitys (L.) Schreb.	0
A	4	W	Weeds	Ajuga chamaepitys (L.) Schreb.	0
A	5	W	Weeds	Ajuga chamaepitys (L.) Schreb.	0
B	1	G	Generalists	Ajuga genevensis L.	0
B	2	G	Generalists	Ajuga genevensis L.	0
B	3	G	Generalists	Ajuga genevensis L.	0
B	4	G	Generalists	Ajuga genevensis L.	0
B	5	G	Generalists	Ajuga genevensis L.	0
A	1	G	Generalists	Ajuga genevensis L.	0
A	2	G	Generalists	Ajuga genevensis L.	1
A	3	G	Generalists	Ajuga genevensis L.	0
A	4	G	Generalists	Ajuga genevensis L.	1
A	5	G	Generalists	Ajuga genevensis L.	1
B	1	NP	Natural pioneers	Alyssum alyssoides (L.) L.	1
B	2	NP	Natural pioneers	Alyssum alyssoides (L.) L.	1
B	3	NP	Natural pioneers	Alyssum alyssoides (L.) L.	1
B	4	NP	Natural pioneers	Alyssum alyssoides (L.) L.	0
B	5	NP	Natural pioneers	Alyssum alyssoides (L.) L.	1
A	1	NP	Natural pioneers	Alyssum alyssoides (L.) L.	0
A	2	NP	Natural pioneers	Alyssum alyssoides (L.) L.	0
A	3	NP	Natural pioneers	Alyssum alyssoides (L.) L.	0
A	4	NP	Natural pioneers	Alyssum alyssoides (L.) L.	0
A	5	NP	Natural pioneers	Alyssum alyssoides (L.) L.	0
B	1	AC	Alien competitors	Ambrosia artemisifolia L.	3
B	2	AC	Alien competitors	Ambrosia artemisifolia L.	1
B	3	AC	Alien competitors	Ambrosia artemisifolia L.	1
B	4	AC	Alien competitors	Ambrosia artemisifolia L.	0
B	5	AC	Alien competitors	Ambrosia artemisifolia L.	0
A	1	AC	Alien competitors	Ambrosia artemisifolia L.	0
A	2	AC	Alien competitors	Ambrosia artemisifolia L.	0
A	3	AC	Alien competitors	Ambrosia artemisifolia L.	0
A	4	AC	Alien competitors	Ambrosia artemisifolia L.	0
A	5	AC	Alien competitors	Ambrosia artemisifolia L.	0
B	1	NP	Natural pioneers	Anthemis ruthenica M. B.	2
B	2	NP	Natural pioneers	Anthemis ruthenica M. B.	2
B	3	NP	Natural pioneers	Anthemis ruthenica M. B.	1
B	4	NP	Natural pioneers	Anthemis ruthenica M. B.	1
B	5	NP	Natural pioneers	Anthemis ruthenica M. B.	5
A	1	NP	Natural pioneers	Anthemis ruthenica M. B.	0
A	2	NP	Natural pioneers	Anthemis ruthenica M. B.	0
A	3	NP	Natural pioneers	Anthemis ruthenica M. B.	0
A	4	NP	Natural pioneers	Anthemis ruthenica M. B.	0
A	5	NP	Natural pioneers	Anthemis ruthenica M. B.	0
B	1	G	Generalists	Arabis turrita L.	0
B	2	G	Generalists	Arabis turrita L.	0
B	3	G	Generalists	Arabis turrita L.	0
B	4	G	Generalists	Arabis turrita L.	0
B	5	G	Generalists	Arabis turrita L.	0
A	1	G	Generalists	Arabis turrita L.	0
A	2	G	Generalists	Arabis turrita L.	0
A	3	G	Generalists	Arabis turrita L.	1
A	4	G	Generalists	Arabis turrita L.	1
A	5	G	Generalists	Arabis turrita L.	1
B	1	NP	Natural pioneers	Arenaria serpyllifolia L.	10
B	2	NP	Natural pioneers	Arenaria serpyllifolia L.	15
B	3	NP	Natural pioneers	Arenaria serpyllifolia L.	10
B	4	NP	Natural pioneers	Arenaria serpyllifolia L.	2
B	5	NP	Natural pioneers	Arenaria serpyllifolia L.	5
A	1	NP	Natural pioneers	Arenaria serpyllifolia L.	2
A	2	NP	Natural pioneers	Arenaria serpyllifolia L.	2
A	3	NP	Natural pioneers	Arenaria serpyllifolia L.	2
A	4	NP	Natural pioneers	Arenaria serpyllifolia L.	0
A	5	NP	Natural pioneers	Arenaria serpyllifolia L.	0
B	1	AC	Alien competitors	Asclepias syriaca L.	0
B	2	AC	Alien competitors	Asclepias syriaca L.	0
B	3	AC	Alien competitors	Asclepias syriaca L.	0
B	4	AC	Alien competitors	Asclepias syriaca L.	0
B	5	AC	Alien competitors	Asclepias syriaca L.	0
A	1	AC	Alien competitors	Asclepias syriaca L.	0
A	2	AC	Alien competitors	Asclepias syriaca L.	0
A	3	AC	Alien competitors	Asclepias syriaca L.	0
A	4	AC	Alien competitors	Asclepias syriaca L.	1
A	5	AC	Alien competitors	Asclepias syriaca L.	0
B	1	C	Competitors	Bromus inermis Leyss.	0
B	2	C	Competitors	Bromus inermis Leyss.	0
B	3	C	Competitors	Bromus inermis Leyss.	0
B	4	C	Competitors	Bromus inermis Leyss.	0
B	5	C	Competitors	Bromus inermis Leyss.	0
A	1	C	Competitors	Bromus inermis Leyss.	2
A	2	C	Competitors	Bromus inermis Leyss.	1
A	3	C	Competitors	Bromus inermis Leyss.	4
A	4	C	Competitors	Bromus inermis Leyss.	2
A	5	C	Competitors	Bromus inermis Leyss.	2
B	1	DT	Disturbance tolerants	Bromus mollis L.	0
B	2	DT	Disturbance tolerants	Bromus mollis L.	0
B	3	DT	Disturbance tolerants	Bromus mollis L.	0
B	4	DT	Disturbance tolerants	Bromus mollis L.	1
B	5	DT	Disturbance tolerants	Bromus mollis L.	0
A	1	DT	Disturbance tolerants	Bromus mollis L.	1
A	2	DT	Disturbance tolerants	Bromus mollis L.	1
A	3	DT	Disturbance tolerants	Bromus mollis L.	1
A	4	DT	Disturbance tolerants	Bromus mollis L.	1
A	5	DT	Disturbance tolerants	Bromus mollis L.	1
B	1	G	Generalists	Campanula sibirica	0
B	2	G	Generalists	Campanula sibirica	0
B	3	G	Generalists	Campanula sibirica	0
B	4	G	Generalists	Campanula sibirica	1
B	5	G	Generalists	Campanula sibirica	1
A	1	G	Generalists	Campanula sibirica	1
A	2	G	Generalists	Campanula sibirica	1
A	3	G	Generalists	Campanula sibirica	1
A	4	G	Generalists	Campanula sibirica	1
A	5	G	Generalists	Campanula sibirica	1
B	1	W	Weeds	Cardaria draba (L.) Desv.	2
B	2	W	Weeds	Cardaria draba (L.) Desv.	4
B	3	W	Weeds	Cardaria draba (L.) Desv.	2
B	4	W	Weeds	Cardaria draba (L.) Desv.	0
B	5	W	Weeds	Cardaria draba (L.) Desv.	2
A	1	W	Weeds	Cardaria draba (L.) Desv.	0
A	2	W	Weeds	Cardaria draba (L.) Desv.	0
A	3	W	Weeds	Cardaria draba (L.) Desv.	0
A	4	W	Weeds	Cardaria draba (L.) Desv.	0
A	5	W	Weeds	Cardaria draba (L.) Desv.	0
B	1	W	Weeds	Carduus acanthoides L.	1
B	2	W	Weeds	Carduus acanthoides L.	2
B	3	W	Weeds	Carduus acanthoides L.	2
B	4	W	Weeds	Carduus acanthoides L.	1
B	5	W	Weeds	Carduus acanthoides L.	0
A	1	W	Weeds	Carduus acanthoides L.	1
A	2	W	Weeds	Carduus acanthoides L.	1
A	3	W	Weeds	Carduus acanthoides L.	1
A	4	W	Weeds	Carduus acanthoides L.	0
A	5	W	Weeds	Carduus acanthoides L.	0
B	1	NP	Natural pioneers	Cerastium semidecandrum L.	1
B	2	NP	Natural pioneers	Cerastium semidecandrum L.	1
B	3	NP	Natural pioneers	Cerastium semidecandrum L.	0
B	4	NP	Natural pioneers	Cerastium semidecandrum L.	1
B	5	NP	Natural pioneers	Cerastium semidecandrum L.	1
A	1	NP	Natural pioneers	Cerastium semidecandrum L.	0
A	2	NP	Natural pioneers	Cerastium semidecandrum L.	0
A	3	NP	Natural pioneers	Cerastium semidecandrum L.	0
A	4	NP	Natural pioneers	Cerastium semidecandrum L.	0
A	5	NP	Natural pioneers	Cerastium semidecandrum L.	0
B	1	DT	Disturbance tolerants	Chondrilla juncea L.	0
B	2	DT	Disturbance tolerants	Chondrilla juncea L.	0
B	3	DT	Disturbance tolerants	Chondrilla juncea L.	0
B	4	DT	Disturbance tolerants	Chondrilla juncea L.	0
B	5	DT	Disturbance tolerants	Chondrilla juncea L.	0
A	1	DT	Disturbance tolerants	Chondrilla juncea L.	1
A	2	DT	Disturbance tolerants	Chondrilla juncea L.	1
A	3	DT	Disturbance tolerants	Chondrilla juncea L.	2
A	4	DT	Disturbance tolerants	Chondrilla juncea L.	1
A	5	DT	Disturbance tolerants	Chondrilla juncea L.	1
B	1	W	Weeds	Cichorium intybus L.	0
B	2	W	Weeds	Cichorium intybus L.	0
B	3	W	Weeds	Cichorium intybus L.	0
B	4	W	Weeds	Cichorium intybus L.	0
B	5	W	Weeds	Cichorium intybus L.	0
A	1	W	Weeds	Cichorium intybus L.	1
A	2	W	Weeds	Cichorium intybus L.	1
A	3	W	Weeds	Cichorium intybus L.	2
A	4	W	Weeds	Cichorium intybus L.	1
A	5	W	Weeds	Cichorium intybus L.	1
B	1	W	Weeds	Cirsium vulgare (Savi) Ten.	0
B	2	W	Weeds	Cirsium vulgare (Savi) Ten.	0
B	3	W	Weeds	Cirsium vulgare (Savi) Ten.	0
B	4	W	Weeds	Cirsium vulgare (Savi) Ten.	0
B	5	W	Weeds	Cirsium vulgare (Savi) Ten.	0
A	1	W	Weeds	Cirsium vulgare (Savi) Ten.	0
A	2	W	Weeds	Cirsium vulgare (Savi) Ten.	0
A	3	W	Weeds	Cirsium vulgare (Savi) Ten.	1
A	4	W	Weeds	Cirsium vulgare (Savi) Ten.	4
A	5	W	Weeds	Cirsium vulgare (Savi) Ten.	5
B	1	W	Weeds	Consolida regalis S. F. Gray	2
B	2	W	Weeds	Consolida regalis S. F. Gray	3
B	3	W	Weeds	Consolida regalis S. F. Gray	2
B	4	W	Weeds	Consolida regalis S. F. Gray	1
B	5	W	Weeds	Consolida regalis S. F. Gray	1
A	1	W	Weeds	Consolida regalis S. F. Gray	0
A	2	W	Weeds	Consolida regalis S. F. Gray	0
A	3	W	Weeds	Consolida regalis S. F. Gray	0
A	4	W	Weeds	Consolida regalis S. F. Gray	0
A	5	W	Weeds	Consolida regalis S. F. Gray	0
B	1	RC	Ruderal competitors	Convolvulus arvensis L.	1
B	2	RC	Ruderal competitors	Convolvulus arvensis L.	1
B	3	RC	Ruderal competitors	Convolvulus arvensis L.	2
B	4	RC	Ruderal competitors	Convolvulus arvensis L.	1
B	5	RC	Ruderal competitors	Convolvulus arvensis L.	2
A	1	RC	Ruderal competitors	Convolvulus arvensis L.	1
A	2	RC	Ruderal competitors	Convolvulus arvensis L.	1
A	3	RC	Ruderal competitors	Convolvulus arvensis L.	2
A	4	RC	Ruderal competitors	Convolvulus arvensis L.	1
A	5	RC	Ruderal competitors	Convolvulus arvensis L.	1
B	1	NP	Natural pioneers	Erysimum diffusum Ehrh.	1
B	2	NP	Natural pioneers	Erysimum diffusum Ehrh.	1
B	3	NP	Natural pioneers	Erysimum diffusum Ehrh.	1
B	4	NP	Natural pioneers	Erysimum diffusum Ehrh.	1
B	5	NP	Natural pioneers	Erysimum diffusum Ehrh.	1
A	1	NP	Natural pioneers	Erysimum diffusum Ehrh.	0
A	2	NP	Natural pioneers	Erysimum diffusum Ehrh.	0
A	3	NP	Natural pioneers	Erysimum diffusum Ehrh.	0
A	4	NP	Natural pioneers	Erysimum diffusum Ehrh.	0
A	5	NP	Natural pioneers	Erysimum diffusum Ehrh.	0
B	1	DT	Disturbance tolerants	Festuca arundinacea Schreb.	0
B	2	DT	Disturbance tolerants	Festuca arundinacea Schreb.	0
B	3	DT	Disturbance tolerants	Festuca arundinacea Schreb.	2
B	4	DT	Disturbance tolerants	Festuca arundinacea Schreb.	2
B	5	DT	Disturbance tolerants	Festuca arundinacea Schreb.	0
A	1	DT	Disturbance tolerants	Festuca arundinacea Schreb.	0
A	2	DT	Disturbance tolerants	Festuca arundinacea Schreb.	0
A	3	DT	Disturbance tolerants	Festuca arundinacea Schreb.	0
A	4	DT	Disturbance tolerants	Festuca arundinacea Schreb.	0
A	5	DT	Disturbance tolerants	Festuca arundinacea Schreb.	0
B	1	C	Competitors	Festuca pseudovina Hack.	0
B	2	C	Competitors	Festuca pseudovina Hack.	0
B	3	C	Competitors	Festuca pseudovina Hack.	0
B	4	C	Competitors	Festuca pseudovina Hack.	0
B	5	C	Competitors	Festuca pseudovina Hack.	0
A	1	C	Competitors	Festuca pseudovina Hack.	4
A	2	C	Competitors	Festuca pseudovina Hack.	4
A	3	C	Competitors	Festuca pseudovina Hack.	0
A	4	C	Competitors	Festuca pseudovina Hack.	0
A	5	C	Competitors	Festuca pseudovina Hack.	0
B	1	C	Competitors	Festuca rubra L. s.str.	0
B	2	C	Competitors	Festuca rubra L. s.str.	0
B	3	C	Competitors	Festuca rubra L. s.str.	0
B	4	C	Competitors	Festuca rubra L. s.str.	0
B	5	C	Competitors	Festuca rubra L. s.str.	0
A	1	C	Competitors	Festuca rubra L. s.str.	0
A	2	C	Competitors	Festuca rubra L. s.str.	1
A	3	C	Competitors	Festuca rubra L. s.str.	0
A	4	C	Competitors	Festuca rubra L. s.str.	2
A	5	C	Competitors	Festuca rubra L. s.str.	1
B	1	DT	Disturbance tolerants	Hypericum perforatum L.	0
B	2	DT	Disturbance tolerants	Hypericum perforatum L.	0
B	3	DT	Disturbance tolerants	Hypericum perforatum L.	0
B	4	DT	Disturbance tolerants	Hypericum perforatum L.	2
B	5	DT	Disturbance tolerants	Hypericum perforatum L.	2
A	1	DT	Disturbance tolerants	Hypericum perforatum L.	1
A	2	DT	Disturbance tolerants	Hypericum perforatum L.	2
A	3	DT	Disturbance tolerants	Hypericum perforatum L.	0
A	4	DT	Disturbance tolerants	Hypericum perforatum L.	0
A	5	DT	Disturbance tolerants	Hypericum perforatum L.	0
B	1	W	Weeds	Lathyrus tuberosus L.	0
B	2	W	Weeds	Lathyrus tuberosus L.	1
B	3	W	Weeds	Lathyrus tuberosus L.	0
B	4	W	Weeds	Lathyrus tuberosus L.	1
B	5	W	Weeds	Lathyrus tuberosus L.	1
A	1	W	Weeds	Lathyrus tuberosus L.	0
A	2	W	Weeds	Lathyrus tuberosus L.	0
A	3	W	Weeds	Lathyrus tuberosus L.	0
A	4	W	Weeds	Lathyrus tuberosus L.	0
A	5	W	Weeds	Lathyrus tuberosus L.	0
B	1	W	Weeds	Linaria vulgaris Mill.	1
B	2	W	Weeds	Linaria vulgaris Mill.	0
B	3	W	Weeds	Linaria vulgaris Mill.	1
B	4	W	Weeds	Linaria vulgaris Mill.	0
B	5	W	Weeds	Linaria vulgaris Mill.	0
A	1	W	Weeds	Linaria vulgaris Mill.	0
A	2	W	Weeds	Linaria vulgaris Mill.	0
A	3	W	Weeds	Linaria vulgaris Mill.	0
A	4	W	Weeds	Linaria vulgaris Mill.	0
A	5	W	Weeds	Linaria vulgaris Mill.	0
B	1	DT	Disturbance tolerants	Lolium perenne L.	2
B	2	DT	Disturbance tolerants	Lolium perenne L.	0
B	3	DT	Disturbance tolerants	Lolium perenne L.	0
B	4	DT	Disturbance tolerants	Lolium perenne L.	2
B	5	DT	Disturbance tolerants	Lolium perenne L.	0
A	1	DT	Disturbance tolerants	Lolium perenne L.	8
A	2	DT	Disturbance tolerants	Lolium perenne L.	6
A	3	DT	Disturbance tolerants	Lolium perenne L.	8
A	4	DT	Disturbance tolerants	Lolium perenne L.	10
A	5	DT	Disturbance tolerants	Lolium perenne L.	10
B	1	DT	Disturbance tolerants	Lotus corniculatus L.	0
B	2	DT	Disturbance tolerants	Lotus corniculatus L.	0
B	3	DT	Disturbance tolerants	Lotus corniculatus L.	0
B	4	DT	Disturbance tolerants	Lotus corniculatus L.	0
B	5	DT	Disturbance tolerants	Lotus corniculatus L.	0
A	1	DT	Disturbance tolerants	Lotus corniculatus L.	2
A	2	DT	Disturbance tolerants	Lotus corniculatus L.	2
A	3	DT	Disturbance tolerants	Lotus corniculatus L.	2
A	4	DT	Disturbance tolerants	Lotus corniculatus L.	5
A	5	DT	Disturbance tolerants	Lotus corniculatus L.	5
B	1	DT	Disturbance tolerants	Medicago lupulina L.	2
B	2	DT	Disturbance tolerants	Medicago lupulina L.	4
B	3	DT	Disturbance tolerants	Medicago lupulina L.	4
B	4	DT	Disturbance tolerants	Medicago lupulina L.	0
B	5	DT	Disturbance tolerants	Medicago lupulina L.	2
A	1	DT	Disturbance tolerants	Medicago lupulina L.	0
A	2	DT	Disturbance tolerants	Medicago lupulina L.	0
A	3	DT	Disturbance tolerants	Medicago lupulina L.	0
A	4	DT	Disturbance tolerants	Medicago lupulina L.	0
A	5	DT	Disturbance tolerants	Medicago lupulina L.	0
B	1	G	Generalists	Medicago minima (L.) L.	1
B	2	G	Generalists	Medicago minima (L.) L.	0
B	3	G	Generalists	Medicago minima (L.) L.	0
B	4	G	Generalists	Medicago minima (L.) L.	1
B	5	G	Generalists	Medicago minima (L.) L.	1
A	1	G	Generalists	Medicago minima (L.) L.	0
A	2	G	Generalists	Medicago minima (L.) L.	0
A	3	G	Generalists	Medicago minima (L.) L.	0
A	4	G	Generalists	Medicago minima (L.) L.	0
A	5	G	Generalists	Medicago minima (L.) L.	0
B	1	I	Intorduced alien species	Medicago sativa L.	8
B	2	I	Intorduced alien species	Medicago sativa L.	8
B	3	I	Intorduced alien species	Medicago sativa L.	5
B	4	I	Intorduced alien species	Medicago sativa L.	2
B	5	I	Intorduced alien species	Medicago sativa L.	5
A	1	I	Intorduced alien species	Medicago sativa L.	2
A	2	I	Intorduced alien species	Medicago sativa L.	0
A	3	I	Intorduced alien species	Medicago sativa L.	2
A	4	I	Intorduced alien species	Medicago sativa L.	2
A	5	I	Intorduced alien species	Medicago sativa L.	2
B	1	W	Weeds	Melandrium album (Mill.) Garcke	0
B	2	W	Weeds	Melandrium album (Mill.) Garcke	0
B	3	W	Weeds	Melandrium album (Mill.) Garcke	0
B	4	W	Weeds	Melandrium album (Mill.) Garcke	1
B	5	W	Weeds	Melandrium album (Mill.) Garcke	1
A	1	W	Weeds	Melandrium album (Mill.) Garcke	0
A	2	W	Weeds	Melandrium album (Mill.) Garcke	1
A	3	W	Weeds	Melandrium album (Mill.) Garcke	1
A	4	W	Weeds	Melandrium album (Mill.) Garcke	1
A	5	W	Weeds	Melandrium album (Mill.) Garcke	1
B	1	NP	Natural pioneers	Myosotis stricta Link	0
B	2	NP	Natural pioneers	Myosotis stricta Link	0
B	3	NP	Natural pioneers	Myosotis stricta Link	0
B	4	NP	Natural pioneers	Myosotis stricta Link	0
B	5	NP	Natural pioneers	Myosotis stricta Link	0
A	1	NP	Natural pioneers	Myosotis stricta Link	1
A	2	NP	Natural pioneers	Myosotis stricta Link	1
A	3	NP	Natural pioneers	Myosotis stricta Link	1
A	4	NP	Natural pioneers	Myosotis stricta Link	2
A	5	NP	Natural pioneers	Myosotis stricta Link	2
B	1	DT	Disturbance tolerants	Nonea pulla (L.) Lam. et DC.	0
B	2	DT	Disturbance tolerants	Nonea pulla (L.) Lam. et DC.	0
B	3	DT	Disturbance tolerants	Nonea pulla (L.) Lam. et DC.	1
B	4	DT	Disturbance tolerants	Nonea pulla (L.) Lam. et DC.	0
B	5	DT	Disturbance tolerants	Nonea pulla (L.) Lam. et DC.	1
A	1	DT	Disturbance tolerants	Nonea pulla (L.) Lam. et DC.	0
A	2	DT	Disturbance tolerants	Nonea pulla (L.) Lam. et DC.	0
A	3	DT	Disturbance tolerants	Nonea pulla (L.) Lam. et DC.	0
A	4	DT	Disturbance tolerants	Nonea pulla (L.) Lam. et DC.	0
A	5	DT	Disturbance tolerants	Nonea pulla (L.) Lam. et DC.	0
B	1	DT	Disturbance tolerants	Onobrychis viciifolia Scop.	0
B	2	DT	Disturbance tolerants	Onobrychis viciifolia Scop.	1
B	3	DT	Disturbance tolerants	Onobrychis viciifolia Scop.	1
B	4	DT	Disturbance tolerants	Onobrychis viciifolia Scop.	1
B	5	DT	Disturbance tolerants	Onobrychis viciifolia Scop.	2
A	1	DT	Disturbance tolerants	Onobrychis viciifolia Scop.	2
A	2	DT	Disturbance tolerants	Onobrychis viciifolia Scop.	1
A	3	DT	Disturbance tolerants	Onobrychis viciifolia Scop.	1
A	4	DT	Disturbance tolerants	Onobrychis viciifolia Scop.	2
A	5	DT	Disturbance tolerants	Onobrychis viciifolia Scop.	1
B	1	W	Weeds	Papaver rhoeas L.	2
B	2	W	Weeds	Papaver rhoeas L.	2
B	3	W	Weeds	Papaver rhoeas L.	2
B	4	W	Weeds	Papaver rhoeas L.	0
B	5	W	Weeds	Papaver rhoeas L.	3
A	1	W	Weeds	Papaver rhoeas L.	0
A	2	W	Weeds	Papaver rhoeas L.	0
A	3	W	Weeds	Papaver rhoeas L.	0
A	4	W	Weeds	Papaver rhoeas L.	0
A	5	W	Weeds	Papaver rhoeas L.	0
B	1	G	Generalists	Phleum phleoides (L.) Karsten	0
B	2	G	Generalists	Phleum phleoides (L.) Karsten	0
B	3	G	Generalists	Phleum phleoides (L.) Karsten	0
B	4	G	Generalists	Phleum phleoides (L.) Karsten	0
B	5	G	Generalists	Phleum phleoides (L.) Karsten	0
A	1	G	Generalists	Phleum phleoides (L.) Karsten	1
A	2	G	Generalists	Phleum phleoides (L.) Karsten	0
A	3	G	Generalists	Phleum phleoides (L.) Karsten	2
A	4	G	Generalists	Phleum phleoides (L.) Karsten	2
A	5	G	Generalists	Phleum phleoides (L.) Karsten	1
B	1	DT	Disturbance tolerants	Plantago lanceolata L.	0
B	2	DT	Disturbance tolerants	Plantago lanceolata L.	0
B	3	DT	Disturbance tolerants	Plantago lanceolata L.	0
B	4	DT	Disturbance tolerants	Plantago lanceolata L.	0
B	5	DT	Disturbance tolerants	Plantago lanceolata L.	0
A	1	DT	Disturbance tolerants	Plantago lanceolata L.	4
A	2	DT	Disturbance tolerants	Plantago lanceolata L.	4
A	3	DT	Disturbance tolerants	Plantago lanceolata L.	5
A	4	DT	Disturbance tolerants	Plantago lanceolata L.	4
A	5	DT	Disturbance tolerants	Plantago lanceolata L.	4
B	1	DT	Disturbance tolerants	Poa angustifolia L.	0
B	2	DT	Disturbance tolerants	Poa angustifolia L.	0
B	3	DT	Disturbance tolerants	Poa angustifolia L.	0
B	4	DT	Disturbance tolerants	Poa angustifolia L.	0
B	5	DT	Disturbance tolerants	Poa angustifolia L.	0
A	1	DT	Disturbance tolerants	Poa angustifolia L.	5
A	2	DT	Disturbance tolerants	Poa angustifolia L.	6
A	3	DT	Disturbance tolerants	Poa angustifolia L.	5
A	4	DT	Disturbance tolerants	Poa angustifolia L.	5
A	5	DT	Disturbance tolerants	Poa angustifolia L.	5
B	1	DT	Disturbance tolerants	Potentilla argentea L. s.str.	0
B	2	DT	Disturbance tolerants	Potentilla argentea L. s.str.	0
B	3	DT	Disturbance tolerants	Potentilla argentea L. s.str.	0
B	4	DT	Disturbance tolerants	Potentilla argentea L. s.str.	0
B	5	DT	Disturbance tolerants	Potentilla argentea L. s.str.	1
A	1	DT	Disturbance tolerants	Potentilla argentea L. s.str.	15
A	2	DT	Disturbance tolerants	Potentilla argentea L. s.str.	15
A	3	DT	Disturbance tolerants	Potentilla argentea L. s.str.	5
A	4	DT	Disturbance tolerants	Potentilla argentea L. s.str.	5
A	5	DT	Disturbance tolerants	Potentilla argentea L. s.str.	5
B	1	W	Weeds	Reseda lutea L.	0
B	2	W	Weeds	Reseda lutea L.	0
B	3	W	Weeds	Reseda lutea L.	0
B	4	W	Weeds	Reseda lutea L.	0
B	5	W	Weeds	Reseda lutea L.	0
A	1	W	Weeds	Reseda lutea L.	1
A	2	W	Weeds	Reseda lutea L.	1
A	3	W	Weeds	Reseda lutea L.	0
A	4	W	Weeds	Reseda lutea L.	1
A	5	W	Weeds	Reseda lutea L.	1
B	1	NP	Natural pioneers	Rumex acetosella L.	0
B	2	NP	Natural pioneers	Rumex acetosella L.	0
B	3	NP	Natural pioneers	Rumex acetosella L.	0
B	4	NP	Natural pioneers	Rumex acetosella L.	1
B	5	NP	Natural pioneers	Rumex acetosella L.	0
A	1	NP	Natural pioneers	Rumex acetosella L.	2
A	2	NP	Natural pioneers	Rumex acetosella L.	1
A	3	NP	Natural pioneers	Rumex acetosella L.	2
A	4	NP	Natural pioneers	Rumex acetosella L.	3
A	5	NP	Natural pioneers	Rumex acetosella L.	2
B	1	NP	Natural pioneers	Silene conica L.	1
B	2	NP	Natural pioneers	Silene conica L.	1
B	3	NP	Natural pioneers	Silene conica L.	0
B	4	NP	Natural pioneers	Silene conica L.	0
B	5	NP	Natural pioneers	Silene conica L.	0
A	1	NP	Natural pioneers	Silene conica L.	0
A	2	NP	Natural pioneers	Silene conica L.	0
A	3	NP	Natural pioneers	Silene conica L.	0
A	4	NP	Natural pioneers	Silene conica L.	0
A	5	NP	Natural pioneers	Silene conica L.	0
B	1	W	Weeds	Stachys annua (L.) L.	1
B	2	W	Weeds	Stachys annua (L.) L.	0
B	3	W	Weeds	Stachys annua (L.) L.	0
B	4	W	Weeds	Stachys annua (L.) L.	1
B	5	W	Weeds	Stachys annua (L.) L.	0
A	1	W	Weeds	Stachys annua (L.) L.	2
A	2	W	Weeds	Stachys annua (L.) L.	2
A	3	W	Weeds	Stachys annua (L.) L.	2
A	4	W	Weeds	Stachys annua (L.) L.	2
A	5	W	Weeds	Stachys annua (L.) L.	2
B	1	AC	Alien competitors	Stenactis annua (L.) Nees	1
B	2	AC	Alien competitors	Stenactis annua (L.) Nees	1
B	3	AC	Alien competitors	Stenactis annua (L.) Nees	1
B	4	AC	Alien competitors	Stenactis annua (L.) Nees	1
B	5	AC	Alien competitors	Stenactis annua (L.) Nees	1
A	1	AC	Alien competitors	Stenactis annua (L.) Nees	5
A	2	AC	Alien competitors	Stenactis annua (L.) Nees	5
A	3	AC	Alien competitors	Stenactis annua (L.) Nees	10
A	4	AC	Alien competitors	Stenactis annua (L.) Nees	5
A	5	AC	Alien competitors	Stenactis annua (L.) Nees	5
B	1	DT	Disturbance tolerants	Tragopogon dubius Scop.	0
B	2	DT	Disturbance tolerants	Tragopogon dubius Scop.	0
B	3	DT	Disturbance tolerants	Tragopogon dubius Scop.	0
B	4	DT	Disturbance tolerants	Tragopogon dubius Scop.	0
B	5	DT	Disturbance tolerants	Tragopogon dubius Scop.	0
A	1	DT	Disturbance tolerants	Tragopogon dubius Scop.	1
A	2	DT	Disturbance tolerants	Tragopogon dubius Scop.	1
A	3	DT	Disturbance tolerants	Tragopogon dubius Scop.	1
A	4	DT	Disturbance tolerants	Tragopogon dubius Scop.	2
A	5	DT	Disturbance tolerants	Tragopogon dubius Scop.	1
B	1	I	Intorduced alien species	Trifolium incarnatum L.	2
B	2	I	Intorduced alien species	Trifolium incarnatum L.	2
B	3	I	Intorduced alien species	Trifolium incarnatum L.	15
B	4	I	Intorduced alien species	Trifolium incarnatum L.	55
B	5	I	Intorduced alien species	Trifolium incarnatum L.	20
A	1	I	Intorduced alien species	Trifolium incarnatum L.	0
A	2	I	Intorduced alien species	Trifolium incarnatum L.	0
A	3	I	Intorduced alien species	Trifolium incarnatum L.	0
A	4	I	Intorduced alien species	Trifolium incarnatum L.	0
A	5	I	Intorduced alien species	Trifolium incarnatum L.	0
B	1	DT	Disturbance tolerants	Trifolium pratense L.	0
B	2	DT	Disturbance tolerants	Trifolium pratense L.	0
B	3	DT	Disturbance tolerants	Trifolium pratense L.	0
B	4	DT	Disturbance tolerants	Trifolium pratense L.	0
B	5	DT	Disturbance tolerants	Trifolium pratense L.	0
A	1	DT	Disturbance tolerants	Trifolium pratense L.	5
A	2	DT	Disturbance tolerants	Trifolium pratense L.	4
A	3	DT	Disturbance tolerants	Trifolium pratense L.	6
A	4	DT	Disturbance tolerants	Trifolium pratense L.	4
A	5	DT	Disturbance tolerants	Trifolium pratense L.	4
B	1	DT	Disturbance tolerants	Trifolium repens L.	1
B	2	DT	Disturbance tolerants	Trifolium repens L.	0
B	3	DT	Disturbance tolerants	Trifolium repens L.	0
B	4	DT	Disturbance tolerants	Trifolium repens L.	0
B	5	DT	Disturbance tolerants	Trifolium repens L.	0
A	1	DT	Disturbance tolerants	Trifolium repens L.	2
A	2	DT	Disturbance tolerants	Trifolium repens L.	2
A	3	DT	Disturbance tolerants	Trifolium repens L.	4
A	4	DT	Disturbance tolerants	Trifolium repens L.	2
A	5	DT	Disturbance tolerants	Trifolium repens L.	2
B	1	DT	Disturbance tolerants	Valerianella locusta (L.) Latterade	0
B	2	DT	Disturbance tolerants	Valerianella locusta (L.) Latterade	0
B	3	DT	Disturbance tolerants	Valerianella locusta (L.) Latterade	0
B	4	DT	Disturbance tolerants	Valerianella locusta (L.) Latterade	0
B	5	DT	Disturbance tolerants	Valerianella locusta (L.) Latterade	0
A	1	DT	Disturbance tolerants	Valerianella locusta (L.) Latterade	1
A	2	DT	Disturbance tolerants	Valerianella locusta (L.) Latterade	1
A	3	DT	Disturbance tolerants	Valerianella locusta (L.) Latterade	1
A	4	DT	Disturbance tolerants	Valerianella locusta (L.) Latterade	1
A	5	DT	Disturbance tolerants	Valerianella locusta (L.) Latterade	1
B	1	W	Weeds	Verbascum phlomoides L.	0
B	2	W	Weeds	Verbascum phlomoides L.	0
B	3	W	Weeds	Verbascum phlomoides L.	1
B	4	W	Weeds	Verbascum phlomoides L.	0
B	5	W	Weeds	Verbascum phlomoides L.	0
A	1	W	Weeds	Verbascum phlomoides L.	0
A	2	W	Weeds	Verbascum phlomoides L.	0
A	3	W	Weeds	Verbascum phlomoides L.	1
A	4	W	Weeds	Verbascum phlomoides L.	1
A	5	W	Weeds	Verbascum phlomoides L.	0
B	1	DT	Disturbance tolerants	Veronica arvensis L.	0
B	2	DT	Disturbance tolerants	Veronica arvensis L.	0
B	3	DT	Disturbance tolerants	Veronica arvensis L.	0
B	4	DT	Disturbance tolerants	Veronica arvensis L.	1
B	5	DT	Disturbance tolerants	Veronica arvensis L.	1
A	1	DT	Disturbance tolerants	Veronica arvensis L.	2
A	2	DT	Disturbance tolerants	Veronica arvensis L.	4
A	3	DT	Disturbance tolerants	Veronica arvensis L.	2
A	4	DT	Disturbance tolerants	Veronica arvensis L.	2
A	5	DT	Disturbance tolerants	Veronica arvensis L.	2
B	1	W	Weeds	Veronica polita Fr.	0
B	2	W	Weeds	Veronica polita Fr.	0
B	3	W	Weeds	Veronica polita Fr.	0
B	4	W	Weeds	Veronica polita Fr.	1
B	5	W	Weeds	Veronica polita Fr.	0
A	1	W	Weeds	Veronica polita Fr.	0
A	2	W	Weeds	Veronica polita Fr.	0
A	3	W	Weeds	Veronica polita Fr.	0
A	4	W	Weeds	Veronica polita Fr.	0
A	5	W	Weeds	Veronica polita Fr.	0
B	1	DT	Disturbance tolerants	Vicia angustifolia L.	0
B	2	DT	Disturbance tolerants	Vicia angustifolia L.	0
B	3	DT	Disturbance tolerants	Vicia angustifolia L.	0
B	4	DT	Disturbance tolerants	Vicia angustifolia L.	1
B	5	DT	Disturbance tolerants	Vicia angustifolia L.	0
A	1	DT	Disturbance tolerants	Vicia angustifolia L.	0
A	2	DT	Disturbance tolerants	Vicia angustifolia L.	0
A	3	DT	Disturbance tolerants	Vicia angustifolia L.	0
A	4	DT	Disturbance tolerants	Vicia angustifolia L.	0
A	5	DT	Disturbance tolerants	Vicia angustifolia L.	0
B	1	NP	Natural pioneers	Viola kitaibeliana R. et Sch.	1
B	2	NP	Natural pioneers	Viola kitaibeliana R. et Sch.	1
B	3	NP	Natural pioneers	Viola kitaibeliana R. et Sch.	1
B	4	NP	Natural pioneers	Viola kitaibeliana R. et Sch.	1
B	5	NP	Natural pioneers	Viola kitaibeliana R. et Sch.	1
A	1	NP	Natural pioneers	Viola kitaibeliana R. et Sch.	1
A	2	NP	Natural pioneers	Viola kitaibeliana R. et Sch.	1
A	3	NP	Natural pioneers	Viola kitaibeliana R. et Sch.	1
A	4	NP	Natural pioneers	Viola kitaibeliana R. et Sch.	1
A	5	NP	Natural pioneers	Viola kitaibeliana R. et Sch.	1
