# Supplementary material for: The effect of soil parameters and earthworm abundance on the fine‐scale nocturnal habitat use of the Eurasian woodcock (Scolopax rusticola)
Source: Ecol Evol. 2024 Aug 6;14(8):e70136. doi: 10.1002/ece3.70136 (PMC11301443; doi:10.1002/ece3.70136)
Supplement: Supplementary file 1 — Appendix S1. [file ECE3-14-e70136-s001.zip › SuppInfo_Vegetation_survey_README.csv]

FIELD	DESCRIPTION
FIELD	The identification code of the fields in the study area ("A" OR "B")
SAMPLE	The identification code of sampling plots
CAT_CODE	Short code of the category regarding the species' Social Behaviour Type
CAT_NAME	Full name of the category regarding the species' Social Behaviour Type
SPECIES	The scientific name of the species found in the sampling plot
COVER	The percentage cover of the given species in the sampling plot
